# Supplementary material for: MAPK3-MYB36-ARF1 module regulates the tanshinone formation in Salvia miltiorrhiza
Source: Plant Signal Behav. 2024 Aug 15;19(1):2391659. doi: 10.1080/15592324.2024.2391659 (PMC11328878; doi:10.1080/15592324.2024.2391659)
Supplement: Table S1 .xls [file KPSB_A_2391659_SM0078.xls]

## Sheet: Sheet1
	Table S1 BLAST of SmMAPK3 and tobacco MAPK gene family
	Query	subject	% identity	alignment length	mismatches	gap opens	q. start	q. start	s. start	s. end	e value	bit score
	SmMAPK3	NtMPK5	82.038	373	67	0	2	374	4	376	0	662
	SmMAPK3	NtMPK7	76.111	360	85	1	13	372	33	391	0	599
	SmMAPK3	NtMPK6	71.842	380	95	2	4	372	12	390	0	594
	SmMAPK3	NtMPK4	66.854	356	118	0	16	371	13	368	0	528
	SmMAPK3	NtMPK1	64.324	370	131	1	1	370	1	369	0	526
	SmMAPK3	NtMPK3	63.957	369	133	0	5	373	8	376	0	521
	SmMAPK3	NtMPK2	62.973	370	137	0	1	370	1	370	0	515
	SmMAPK3	NtMPK14	57.865	356	145	4	16	370	10	361	2.19e-152	426
	SmMAPK3	NtMPK15	55.652	345	150	3	27	370	19	361	3.36e-141	397
	SmMAPK3	NtMPK10	50.755	331	156	3	47	370	31	361	8.38e-120	350
	SmMAPK3	NtMPK12	49.547	331	160	3	47	370	107	437	9.74e-117	342
	SmMAPK3	NtMPK13	48.795	332	161	4	47	370	106	436	1.31e-114	337
	SmMAPK3	NtMPK11	46.526	331	170	3	47	370	22	352	3.51e-114	333
	SmMAPK3	NtMPK8	48.943	331	162	3	47	370	19	349	1.42e-112	332
	SmMAPK3	NtMPK9	45.378	357	179	5	29	370	2	357	1.84e-108	320
	SmMAPK3	NtMPK17	34.295	312	195	6	17	327	2	304	1.9e-59	190
	SmMAPK3	NtMPK16	31.802	283	152	6	47	327	10	253	6.35e-46	154
